# Supplementary material for: Chlamydia abortus Isolation and Identification in Aborted Ovine Fetus in Mari El Republic of Russia
Source: Pathogens. 2022 Nov 24;11(12):1408. doi: 10.3390/pathogens11121408 (PMC9784139; doi:10.3390/pathogens11121408)
Supplement: Supplementary file 1 [file pathogens-11-01408-s001.zip]

Archive with 1 entries (1 files):
- pathogens-1978687-supplementary.pdf
